# Supplementary material for: Sox2 controls Schwann cell self-organization through fibronectin fibrillogenesis
Source: Sci Rep. 2020 Feb 6;10:1984. doi: 10.1038/s41598-019-56877-y (PMC7005302; doi:10.1038/s41598-019-56877-y)
Supplement: Supplementary file 2 — Supplementary dataset. [file 41598_2019_56877_MOESM2_ESM.xlsx]

## Sheet: cluster1_cellular_component_enr
Name	# of Entities	Overlap	Percent Overlap	Overlapping Entities	p-value	FDR
extracellular region	2297	12	0	HPSE;MAMDC2;PLAU;IL24;IL36G;THBS1;TLL1;EREG;IL1RN;LGI4;IL1RL1;LYZ	0.00166512	0.110495
extracellular space	1752	10	0	PLAU;IL24;IL36G;THBS1;ERBB3;EREG;IL1RN;LGI4;IL1RL1;LYZ	0.00230197	0.110495
cytoplasm	7242	23	0	ASCL2;ASPA;RHPN2;DDIT4L;CTH;LPAR1;LRRC15;IL1RN;MNDA;KRT7;LYZ;PIK3CB;THBS1;RASSF2;CDC42EP1;ZFPM2;FAM110C;PARM1;CYFIP2;CARD9;RIN3;SOX7;MEX3B	0.00814853	0.137922
membrane raft	280	3	1	GRIP1;HPSE;PLSCR1	0.0191474	0.137922
secretory granule	123	2	1	THBS1;LYZ	0.0258752	0.137922
extracellular exosome	2988	11	0	ASPA;PLAU;PLSCR1;CTH;THBS1;LRRC15;CYFIP2;IL1RN;MNDA;KRT7;LYZ	0.0338242	0.137922
external side of plasma membrane	356	3	0	IL1RL1;ADAM19;THBS1	0.0354794	0.137922
proteinaceous extracellular matrix	356	3	0	HPSE;IL1RL1;MAMDC2	0.0354794	0.137922
membrane	7116	20	0	CDHR1;LPAR1;ERBB3;EREG;EXTL3;LRRC15;ORC2;MAMDC2;PLAU;PLSCR1;SCN1A;ADAM19;IL1RL1;HPSE;CDC42EP1;GRIP1;PARM1;CYFIP2;SLC24A3;GPAT3	0.0565142	0.196057
cell surface	718	4	0	IL1RL1;PLAU;LPAR1;THBS1	0.0571834	0.196057
neuron projection	439	3	0	GRIP1;CYFIP2;LPAR1	0.0593989	0.196631
endoplasmic reticulum	1403	6	0	MAMDC2;IL24;GRIP1;GPAT3;THBS1;EXTL3	0.0628684	0.197858
endoplasmic reticulum lumen	203	2	0	THBS1;LYZ	0.0638915	0.197858
postsynaptic membrane	233	2	0	GRIP1;ERBB3	0.0811076	0.213139
extracellular matrix	235	2	0	THBS1;PLSCR1	0.0823023	0.213139
intracellular membrane-bounded organelle	822	4	0	POLE2;HPSE;RHPN2;PARM1	0.0846486	0.213139
nucleus	6977	19	0	ASCL2;ASPA;CTH;ERBB3;MNDA;KRT7;ORC2;POLE2;PIK3CB;PLSCR1;RASSF2;HPSE;ZFPM2;FAM110C;PARM1;CYFIP2;PLSCR2;SOX7;MEX3B	0.0848309	0.213139
intracellular	1526	6	0	PIK3CB;ERBB3;EREG;LRRC15;IL1RN;LGALSL	0.0865877	0.213139
early endosome	253	2	0	RIN3;PARM1	0.0932955	0.222054
neuronal cell body	543	3	0	GRIP1;SCN1A;LPAR1	0.0975589	0.222054
plasma membrane	5777	16	0	CDHR1;CDC42EP1;GRIP1;LPAR1;ERBB3;EREG;PARM1;IL1RN;PIK3CB;PLAU;PLSCR1;SCN1A;PLSCR2;SLC24A3;CARD9;IL1RL1	0.102844	0.222054
endosome	572	3	0	RIN3;LPAR1;PARM1	0.109639	0.222054
integral component of plasma membrane	1669	6	0	PLSCR1;CDHR1;SLC24A3;LPAR1;ERBB3;EREG	0.119702	0.222054
focal adhesion	425	2	0	PLAU;CDC42EP1	0.213263	0.347004
Golgi apparatus	1272	4	0	PLSCR1;ADAM19;CDC42EP1;PARM1	0.257089	0.373948
synapse	517	2	0	GRIP1;CYFIP2	0.282517	0.381938
endoplasmic reticulum membrane	927	3	0	GRIP1;GPAT3;EXTL3	0.290432	0.381938
cytosol	3691	9	0	ASPA;RHPN2;GRIP1;CTH;LPAR1;CYFIP2;PIK3CB;PLSCR1;CARD9	0.329688	0.422001
nucleoplasm	2888	7	0	POLE2;HPSE;RHPN2;ZFPM2;FAM110C;SOX7;ORC2	0.36944	0.460601
cytoplasmic vesicle	656	2	0	GRIP1;RIN3	0.386007	0.475086
cell junction	735	2	0	CYFIP2;GRIP1	0.44221	0.511472
perinuclear region of cytoplasm	745	2	0	CYFIP2;RHPN2	0.449137	0.513299
nucleolus	945	2	0	PIK3CB;PLSCR1	0.577018	0.615486
cytoskeleton	1160	2	0	CDC42EP1;FAM110C	0.689639	0.711885
integral component of membrane	7269	13	0	CDHR1;LPAR1;ERBB3;EREG;EXTL3;LRRC15;PLSCR1;ADAM19;IL1RL1;PARM1;PLSCR2;SLC24A3;GPAT3	0.758354	0.758354

## Sheet: cluster2_cellular_component_enr
Name	# of Entities	Overlap	Percent Overlap	Overlapping Entities	p-value	FDR
nucleosome	125	3	2	HIST1H2AI;Hist1h2an;HIST1H4B	0.000125729	0.00917823
proteinaceous extracellular matrix	356	3	0	MMP10;WNT10B;CRTAP	0.00263062	0.038407
sarcolemma	129	2	1	AQP1;ATP1B1	0.00463196	0.043264
neuron projection	439	3	0	AQP1;GRIP1;CTNND2	0.00474126	0.043264
basolateral plasma membrane	221	2	0	AQP1;ATP1B1	0.0130635	0.071351
cytoplasmic vesicle	656	3	0	GRIP1;WIPF1;RAB6B	0.0142365	0.071351
nuclear chromatin	242	2	0	HIST1H2AI;Hist1h2an	0.0155171	0.071351
postsynaptic density	243	2	0	GRIP1;CTNND2	0.0156386	0.071351
actin cytoskeleton	256	2	0	FHL2;WIPF1	0.017255	0.0740952
membrane raft	280	2	0	GRIP1;TNFRSF1B	0.0204187	0.0784507
extracellular region	2297	5	0	CRTAP;WNT10B;TNFRSF1B;HIST1H4B;MMP10	0.0296128	0.10146
apical plasma membrane	348	2	0	AQP1;ATP1B1	0.0305769	0.10146
axon	396	2	0	AQP1;TNFRSF1B	0.0387317	0.111556
extracellular space	1752	4	0	CRTAP;ALDH3A1;WNT10B;MMP10	0.0453974	0.111556
dendrite	468	2	0	GRIP1;CTNND2	0.0523357	0.116305
neuronal cell body	543	2	0	GRIP1;TNFRSF1B	0.0680653	0.130786
nucleoplasm	2888	5	0	PAK1IP1;ALDH3A1;FHL2;HIST1H4B;CDCA7	0.0690951	0.130786
extracellular exosome	2988	5	0	AQP1;ATP1B1;HIST1H2AI;HIST1H4B;Hist1h2an	0.0780501	0.142441
endoplasmic reticulum	1403	3	0	CRTAP;ALDH3A1;GRIP1	0.0964198	0.158414
cell projection	675	2	0	CTNND2;WIPF1	0.09899	0.158414
cell junction	735	2	0	GRIP1;CTNND2	0.114184	0.172095
plasma membrane	5777	7	0	AQP1;ATP1B1;ALDH3A1;CDH3;GRIP1;PAK1IP1;TNFRSF1B	0.150294	0.21099
nucleus	6977	8	0	AQP1;CTNND2;FHL2;TNFRSF1B;HIST1H2AI;HIST1H4B;PAK1IP1;CDCA7	0.158032	0.217667
membrane	7116	7	0	AQP1;ATP1B1;CDH3;TNFRSF1B;HIST1H4B;GRIP1;RAB6B	0.32419	0.39886
cytosol	3691	4	0	ALDH3A1;GRIP1;RAB6B;WIPF1	0.33523	0.39886
cytoplasm	7242	7	0	AQP1;ALDH3A1;CDH3;CTNND2;FHL2;WIPF1;CDCA7	0.343137	0.39886
intracellular	1526	2	0	ATP1B1;RAB6B	0.344222	0.39886
integral component of plasma membrane	1669	2	0	AQP1;TNFRSF1B	0.386476	0.433133
integral component of membrane	7269	5	0	AQP1;ATP1B1;ALDH3A1;CDH3;TNFRSF1B	0.732863	0.732863

## Sheet: cluster3_cellular_component_enr
Name	# of Entities	Overlap	Percent Overlap	Overlapping Entities	p-value	FDR
membrane	7116	30	0	ADGRE5;CDH2;CD55;GRIN3B;CPM;CYB561;FYN;GLI2;PRICKLE1;MAPT;NOTCH1;THSD7A;SNX33;TBXAS1;ST6GAL1;PHLDA2;TGM2;KCNAB1;B4GALT4;CORO2B;ADGRL2;TJP3;CYFIP2;DHH;RAB20;PMEPA1;SLC22A23;PLEKHA4;SPRY4;ANTXR1	4.71738e-05	0.00580238
apical plasma membrane	348	5	1	TJP3;CD55;PRKAA2;NOTCH1;CDH2	0.00109089	0.0670897
microtubule associated complex	44	2	4	MAP1B;MAPT	0.00441974	0.0913342
cell surface	718	6	0	TJP3;CD55;SFRP4;CPM;NOTCH1;ANTXR1	0.00530146	0.0913342
adherens junction	58	2	3	NOTCH1;CDH2	0.0075696	0.0913342
extrinsic component of cytoplasmic side of plasma membrane	70	2	2	FYN;KCNAB1	0.010871	0.0913342
cell periphery	73	2	2	FYN;NOTCH1	0.0117793	0.0913342
Golgi membrane	617	5	0	CD55;ST6GAL1;PMEPA1;NOTCH1;B4GALT4	0.0123196	0.0913342
Golgi cisterna membrane	79	2	2	ST6GAL1;B4GALT4	0.013692	0.0913342
focal adhesion	425	4	0	SPRY4;ADGRE5;CDH2;TGM2	0.0152213	0.0913342
axoneme	87	2	2	MAPT;GLI2	0.0164367	0.0913342
neuron projection	439	4	0	MAPT;KLC3;CYFIP2;ADGRL2	0.0169445	0.0913342
cytoplasm	7242	24	0	ADARB1;CDH2;DUSP8;CMBL;KLC3;FYN;GLI2;PRICKLE1;PRUNE2;MAP1B;MAPT;NOTCH1;PRKAA2;SNX33;SFRP4;PHLDA2;TGM2;KCNAB1;CORO2B;CYFIP2;RBFOX1;PLEKHA4;LBH;SPRY4	0.017119	0.0913342
postsynaptic density	243	3	1	MAP1B;MAPT;FYN	0.0173637	0.0913342
motile cilium	99	2	2	KLC3;GLI2	0.0209529	0.0913342
synapse	517	4	0	MAP1B;GRIN3B;CYFIP2;CDH2	0.0287666	0.104421
cytosol	3691	14	0	MYL9;CMBL;FYN;CYFIP2;GLI2;PRICKLE1;MAP1B;MAPT;NOTCH1;PRKAA2;SNX33;ETNK2;TGM2;KCNAB1	0.0300357	0.105554
receptor complex	141	2	1	NOTCH1;GDNF	0.0401691	0.126687
perikaryon	154	2	1	MAP1B;KCNAB1	0.0470756	0.134658
microtubule	369	3	0	MAP1B;MAPT;KLC3	0.0502163	0.137819
anchored component of membrane	163	2	1	CD55;CPM	0.0520935	0.137819
growth cone	164	2	1	MAP1B;MAPT	0.0526625	0.137819
axon	396	3	0	MAP1B;MAPT;KCNAB1	0.0595699	0.146885
cytoplasmic vesicle	656	4	0	SNX33;CYB561;RAB20;NOTCH1	0.0596931	0.146885
lamellipodium	180	2	1	NOTCH1;CDH2	0.0620634	0.146885
Golgi apparatus	1272	6	0	RAB20;B4GALT4;SPRY4;ST6GAL1;PMEPA1;NOTCH1	0.064759	0.146885
extracellular exosome	2988	11	0	ADGRE5;CDH2;CD55;COL12A1;CPM;ST6GAL1;CMBL;TGM2;CYFIP2;THSD7A;ANTXR1	0.0656801	0.146885
extracellular region	2297	9	0	CD55;COL12A1;SFRP4;ST6GAL1;GDNF;DHH;IL19;NOTCH1;THSD7A	0.0685379	0.150539
endosome membrane	194	2	1	ANTXR1;PMEPA1	0.0707212	0.152017
cell junction	735	4	0	TJP3;CYFIP2;MAP1B;GRIN3B	0.082932	0.170011
dendrite	468	3	0	MAP1B;MAPT;CDH2	0.0881542	0.174887
extracellular space	1752	7	0	ADGRE5;COL12A1;SFRP4;CPM;GDNF;DHH;IL19	0.0959928	0.177119
cytoskeleton	1160	5	0	KLC3;CORO2B;MAP1B;MAPT;NOTCH1	0.118474	0.19898
neuronal cell body	543	3	0	MAP1B;GRIN3B;KCNAB1	0.122947	0.19898
membrane raft	280	2	0	CD55;FYN	0.130937	0.203963
plasma membrane	5777	17	0	ADGRE5;CDH2;CD55;GRIN3B;CPM;TJP3;FYN;MAP1B;DHH;MAPT;NOTCH1;THSD7A;SCN7A;PMEPA1;TGM2;KCNAB1;ANTXR1	0.131001	0.203963
endosome	572	3	0	FYN;SNX33;PMEPA1	0.137583	0.210043
proteinaceous extracellular matrix	356	2	0	COL12A1;TGM2	0.190885	0.269241
cell projection	675	3	0	MAP1B;MAPT;ANTXR1	0.193829	0.269241
intracellular membrane-bounded organelle	822	3	0	FYN;RAB20;PMEPA1	0.281792	0.350105
integral component of plasma membrane	1669	5	0	ADGRE5;CD55;SLC22A23;SLCO5A1;NOTCH1	0.321403	0.39024
endoplasmic reticulum	1403	4	0	TBXAS1;ST6GAL1;NOTCH1;TGM2	0.388885	0.449835
protein complex	609	2	0	PRKAA2;CDH2	0.399711	0.45105
integral component of membrane	7269	17	0	ADGRE5;CDH2;CD55;GRIN3B;CYB561;NOTCH1;THSD7A;TBXAS1;SFRP4;ST6GAL1;KCNAB1;B4GALT4;ADGRL2;IL19;PMEPA1;SLC22A23;ANTXR1	0.475132	0.508962
perinuclear region of cytoplasm	745	2	0	CYFIP2;MAP1B	0.503086	0.533445
endoplasmic reticulum membrane	927	2	0	TBXAS1;NOTCH1	0.622856	0.649249
nucleolus	945	2	0	ADARB1;LMO1	0.633451	0.654744
intracellular	1526	3	0	RNF125;GDNF;ARL5C	0.67644	0.693351
nucleus	6977	14	0	ADARB1;DUSP8;FYN;GLI2;PRICKLE1;MAPT;LMO1;NOTCH1;PRKAA2;SFRP4;TJP3;CYFIP2;RBFOX1;LBH	0.744011	0.756309
nucleoplasm	2888	5	0	PRKAA2;ADARB1;PMEPA1;GLI2;NOTCH1	0.795236	0.801754
mitochondrion	1874	2	0	TGM2;FYN	0.931559	0.931559

## Sheet: cluster4_cellular_component_enr
Name	# of Entities	Overlap	Percent Overlap	Overlapping Entities	p-value	FDR
cytoskeleton	1160	14	1	CDC42EP2;TRIB2;PTPN3;MAPT;MARK1;SVIL;TNIK;KIFC3;SH3KBP1;MPZL2;FAM110C;SHROOM3;MYBPC2;NEDD9	2.73801e-05	0.00380583
Weibel-Palade body	5	2	40	VWF;ECE1	0.000110212	0.00765974
membrane	7116	39	0	STS;BCL2;ACVR2B;NAV3;GBP4;CA2;ECE1;CLEC12A;MAPT;MARK1;KIFC3;NOTCH4;MAMDC2;PTN;PTPN3;RGS16;SVIL;PMEL;PHLDA2;ST8SIA4;ADAM9;MPZL1;RPH3AL;MAGI1;MPZL2;STARD10;CDC42EP2;MGAT4A;LPAR3;PLCB1;FBXO2;SLCO3A1;DHH;STXBP6;SH3KBP1;RAB20;ENPP5;RASL11B;ZBED3	0.000233105	0.0108005
cytoplasm	7242	38	0	ASCL2;BCL2;ACVR2B;GBP4;MOB1B;CA2;CRYM;EGR2;MAPT;MARK1;KIFC3;NEDD9;PMP2;PTN;PTPN3;RGS16;SVIL;PHLDA2;RBM44;ADAM9;RPH3AL;MAGI1;STARD10;APC2;CDC42EP2;TNIK;PLCB1;FBXO2;FAM110C;INPP5J;TRIB2;STXBP6;SH3KBP1;NDRG2;RRAGD;SHROOM3;ZBED3;CAMKK1	0.000793017	0.0275573
Golgi apparatus	1272	12	0	STS;SRGN;APC2;ST8SIA4;RAB20;MGAT4A;GBP4;NDRG2;ECE1;KIFC3;PMEL;NEDD9	0.00102371	0.0284591
microvillus	75	3	3	CA2;STARD10;ANGPT1	0.00205641	0.0476401
microtubule cytoskeleton	175	4	2	MAPT;MARK1;APC2;CDC42EP2	0.0028579	0.0523133
extracellular region	2297	16	0	SRGN;MAMDC2;ANGPT1;NXPH3;MGAT4A;PTN;C1QTNF9;PMEL;ENPP5;VWF;EDDM3B;DKKL1;IL9;DHH;ADAMTS4;NOTCH4	0.00350566	0.0523133
myelin sheath	189	4	2	BCL2;CA2;PLCB1;PMP2	0.00376354	0.0523133
cytoplasmic vesicle	656	7	1	RPH3AL;ECE1;KIFC3;SH3KBP1;RAB20;NOTCH4;GBP4	0.00641073	0.0810083
cell surface	718	7	0	SLCO3A1;ADAM9;MPZL1;CLEC12A;PTN;ECE1;NOTCH4	0.0102678	0.10666
perinuclear region of cytoplasm	745	7	0	BCL2;APC2;GBP4;PTN;NDRG2;ECE1;TNIK	0.0123937	0.10666
focal adhesion	425	5	1	SVIL;SH3KBP1;ADAM9;MPZL1;NEDD9	0.0140938	0.10666
platelet alpha granule lumen	55	2	3	SRGN;VWF	0.0146878	0.10666
adherens junction	58	2	3	SHROOM3;MAGI1	0.0162443	0.10666
growth cone	164	3	1	MAPT;NDRG2;INPP5J	0.0177829	0.10666
plasma membrane	5777	28	0	STS;ACVR2B;CDC42EP2;ANGPT1;CA2;CYP24A1;LPAR3;ECE1;SLCO3A1;INPP5J;CLEC12A;DHH;MAPT;MARK1;STXBP6;SH3KBP1;NOTCH4;SCN7A;PTPN3;RGS16;SVIL;PMEL;ENPP5;ADAM9;RPH3AL;MAGI1;PRRT1;MPZL2	0.0186536	0.10666
proteinaceous extracellular matrix	356	4	1	ADAMTS4;MAMDC2;VWF;PTN	0.0317319	0.136323
cytosol	3691	19	0	STARD10;BCL2;CDC42EP2;GBP4;MOB1B;CA2;LPAR3;CRYM;PLCB1;FBXO2;INPP5J;MAPT;SH3KBP1;NOTCH4;MYBPC2;NDRG2;RRAGD;ZBED3;CAMKK1	0.0333452	0.136323
microtubule	369	4	1	MAPT;KIFC3;FAM110C;SHROOM3	0.0354915	0.138009
cell junction	735	6	0	SVIL;KIFC3;MAGI1;PRRT1;SH3KBP1;SHROOM3	0.0367361	0.138009
Golgi membrane	617	5	0	SRGN;ST8SIA4;MGAT4A;NOTCH4;GBP4	0.0561775	0.173547
spindle pole	115	2	1	FAM110C;NEDD9	0.0570402	0.173547
secretory granule	123	2	1	RPH3AL;ECE1	0.0641937	0.178459
apical part of cell	123	2	1	SHROOM3;CA2	0.0641937	0.178459
extracellular exosome	2988	15	0	PMP2;ANGPT1;MGAT4A;MOB1B;CA2;NDRG2;ECE1;TNIK;CRYM;PLCB1;FBXO2;VWF;ADAM9;KIFC3;KRT12	0.0697911	0.185676
cytoplasmic vesicle membrane	135	2	1	KIFC3;SH3KBP1	0.0754518	0.185676
cell projection	675	5	0	MAPT;STARD10;SVIL;NDRG2;MAGI1	0.0761666	0.185676
endoplasmic reticulum	1403	8	0	STS;BCL2;MAMDC2;PTN;PMEL;NOTCH4;FBXO2;VWF	0.0972043	0.211116
cell cortex	160	2	1	FAM110C;NEDD9	0.100682	0.215305
microtubule organizing center	168	2	1	NDRG2;FAM110C	0.109194	0.229969
apical plasma membrane	348	3	0	SLCO3A1;TNIK;SHROOM3	0.111706	0.231748
endosome	572	4	0	STS;ECE1;TNIK;PMEL	0.125619	0.249532
extracellular space	1752	9	0	SRGN;ANGPT1;PTN;CA2;DKKL1;ADAM9;IL9;DHH;ADAMTS4	0.131087	0.249532
nuclear envelope	191	2	1	STS;NAV3	0.134639	0.249532
cell-cell junction	200	2	0	MAGI1;SH3KBP1	0.144934	0.261634
axon	396	3	0	MAPT;LPAR3;CA2	0.14764	0.263103
basolateral plasma membrane	221	2	0	ADAM9;CA2	0.169546	0.283938
extracellular matrix	235	2	0	ADAMTS4;VWF	0.186327	0.287772
nuclear membrane	237	2	0	BCL2;PLCB1	0.188744	0.288302
nucleus	6977	27	0	ASCL2;BCL2;NAV3;FOXN3;GBP4;MOB1B;CYP24A1;CRYM;EGR2;ETV1;MAPT;NOTCH4;KHDRBS2;YPEL4;NEDD9;SVIL;SOX13;MAGI1;TNIK;PLCB1;FAM110C;TRIB2;PLAC8;POLK;NDRG2;RRAGD;CAMKK1	0.217742	0.321981
membrane raft	280	2	0	RGS16;ANGPT1	0.241539	0.353409
intracellular membrane-bounded organelle	822	4	0	STS;RAB20;FBXO2;POLK	0.297138	0.404923
integral component of plasma membrane	1669	7	0	ACVR2B;LPAR3;PMEL;ENPP5;SLCO3A1;MPZL1;NOTCH4	0.326356	0.423958
external side of plasma membrane	356	2	0	ECE1;VWF	0.335709	0.43207
lysosome	370	2	0	STS;RRAGD	0.352807	0.449909
endoplasmic reticulum membrane	927	4	0	STS;BCL2;PMEL;NOTCH4	0.377451	0.457027
neuron projection	439	2	0	MAPT;SH3KBP1	0.434527	0.507557
centrosome	469	2	0	NDRG2;KIFC3	0.468378	0.533643
synapse	517	2	0	PRRT1;SH3KBP1	0.520008	0.582912
nucleoplasm	2888	9	0	CYP24A1;NDRG2;TNIK;FAM110C;SOX13;MAGI1;NOTCH4;KHDRBS2;POLK	0.644532	0.678712
intracellular	1526	3	0	BCL2;ANGPT1;RASL11B	0.893551	0.913262
mitochondrion	1874	3	0	BCL2;CYP24A1;CRYM	0.95627	0.967868
integral component of membrane	7269	17	0	STS;BCL2;ACVR2B;ECE1;CLEC12A;NOTCH4;PMEL;ST8SIA4;ADAM9;MPZL1;MPZL2;MGAT4A;LPAR3;SLCO3A1;STXBP6;ENPP5;PRRT1	0.976609	0.976609

## Sheet: cluster5_cellular_component_enr
Name	# of Entities	Overlap	Percent Overlap	Overlapping Entities	p-value	FDR
basal lamina	23	3	13	LAMA5;FN1;AGRN	6.93162e-06	0.000797086
extracellular space	1752	12	0	IL33;ADM;SERPINE2;CLU;SPP1;NPTXR;CX3CL1;CXCL12;FN1;GPC1;AGRN;LAMA5	1.3067e-05	0.000797086
extracellular matrix	235	5	2	FN1;AGRN;CLU;SERPINE2;LAMA5	3.81595e-05	0.00120135
extracellular region	2297	13	0	IL33;HPSE;ADM;SERPINE2;CLU;SPP1;CX3CL1;CXCL12;FN1;TMSB4X;GPC1;AGRN;LAMA5	3.93885e-05	0.00120135
cytoplasmic vesicle	656	7	1	IL33;ECE1;GBP2;CLU;GABARAPL1;PTPRN;MYO1D	7.95711e-05	0.00172638
cytosol	3691	16	0	ADM;ALDOC;CLU;NUDT4;FLNB;GABARAPL1;GBP2;MYO1D;SERPINE2;SAT1;SOX2;UCHL1;UPP1;TMSB4X;NDEL1;BAG3	9.66856e-05	0.00172638
platelet alpha granule lumen	55	3	5	TMSB4X;CLU;FN1	9.90547e-05	0.00172638
extracellular exosome	2988	14	0	VAMP5;ALDOC;CLU;SPP1;ECE1;CXCL12;FLNB;FN1;UCHL1;GPC1;AGRN;LAMA5;CLIC5;MYO1D	0.000145033	0.00221175
proteinaceous extracellular matrix	356	5	1	GPC1;AGRN;HPSE;LAMA5;FN1	0.000267886	0.00363134
lysosomal lumen	85	3	3	GPC1;AGRN;HPSE	0.000360572	0.00432717
apical dendrite	18	2	11	MYO1D;CLU	0.000390154	0.00432717
basement membrane	109	3	2	FN1;AGRN;LAMA5	0.000746039	0.00758473
Golgi apparatus	1272	8	0	VAMP5;GBP2;CLU;PTPRN;ECE1;CLIC5;FGFRL1;GABARAPL1	0.000862688	0.008096
perinuclear region of cytoplasm	745	6	0	VAMP5;GBP2;CLU;SPP1;ECE1;CX3CL1	0.00120265	0.0104803
axon cytoplasm	35	2	5	NDEL1;UCHL1	0.00149099	0.0121267
neuronal cell body	543	5	0	GPC1;SERPINE2;UCHL1;PTPRN;MYO1D	0.00179166	0.0128578
transport vesicle membrane	41	2	4	FGFRL1;PTPRN	0.0020422	0.0138416
cell cortex	160	3	1	RAI14;FLNB;CLIC5	0.00224856	0.0144381
cytoskeleton	1160	7	0	ALDOC;NDEL1;RAI14;FLNB;CLIC5;GABARAPL1;TMSB4X	0.00240889	0.0146942
axon	396	4	1	NDEL1;ALDOC;UCHL1;MYO1D	0.00384253	0.0223233
cell surface	718	5	0	AGRN;VAMP5;ECE1;CX3CL1;CLU	0.0059204	0.0277803
brush border	83	2	2	FLNB;MYO1D	0.00811834	0.0338892
actin cytoskeleton	256	3	1	RAI14;FLNB;CLIC5	0.00833341	0.0338892
Golgi lumen	97	2	2	GPC1;AGRN	0.0109499	0.0406252
cytoplasm	7242	19	0	ADM;ALDOC;CLU;CRIP1;FLNB;GBP2;SAT1;SOX2;SPP1;CX3CL1;UCHL1;UPP1;AGRN;BAG3;NUDT4;RAI14;GABARAPL1;CLIC5;NDEL1	0.0109888	0.0406252
cell body	99	2	2	GABARAPL1;NDEL1	0.0113852	0.0408529
transport vesicle	104	2	1	FGFRL1;IL33	0.0125065	0.0435941
endosome	572	4	0	GPC1;ECE1;PTPRN;MYO1D	0.0137113	0.0445218
secretory granule	123	2	1	PTPRN;ECE1	0.017184	0.0493903
Z disc	132	2	1	FLNB;BAG3	0.0196213	0.0523719
cytoplasmic vesicle membrane	135	2	1	GABARAPL1;VAMP5	0.0204643	0.0523719
synaptic vesicle	137	2	1	NDEL1;PTPRN	0.0210346	0.0523719
vesicle	167	2	1	SPP1;ECE1	0.0303584	0.0693437
microtubule organizing center	168	2	1	NDEL1;CLIC5	0.0306931	0.0693437
neuron projection	439	3	0	BAG3;CLU;MYO1D	0.0344787	0.0737966
blood microparticle	189	2	1	FN1;CLU	0.0380545	0.078689
myelin sheath	189	2	1	UCHL1;MYO1D	0.0380545	0.078689
lysosomal membrane	278	2	0	HPSE;ECE1	0.0754099	0.134992
membrane raft	280	2	0	GPC1;HPSE	0.0763479	0.134992
mitochondrion	1874	6	0	ALDOC;CLU;RAI14;GABARAPL1;SQRDL;MMAA	0.080935	0.13714
membrane	7116	16	0	CLU;ECE1;GPC1;GBP2;TM4SF1;SERPINE2;PTPRN;CX3CL1;UCHL1;AGRN;VAMP5;HPSE;NPTXR;GABARAPL1;CLIC5;FGFRL1	0.0865703	0.138673
cell projection	675	3	0	SPP1;CX3CL1;PTPRN	0.0970123	0.149817
intracellular	1526	5	0	SAT1;CLU;NUDT4;UCHL1;GABARAPL1	0.100326	0.151109
chromosome	342	2	0	NDEL1;IL33	0.107142	0.155611
external side of plasma membrane	356	2	0	ECE1;CXCL12	0.114504	0.164347
microtubule	369	2	0	NDEL1;GABARAPL1	0.121456	0.168382
synapse	517	2	0	AGRN;PTPRN	0.206329	0.26221
plasma membrane	5777	12	0	VAMP5;NPTXR;ECE1;FLNB;GPC1;FGFRL1;PTPRN;CX3CL1;CXCL12;UCHL1;AGRN;BAG3	0.213693	0.266026
Golgi membrane	617	2	0	GBP2;FGFRL1	0.266861	0.315549
integral component of plasma membrane	1669	4	0	VAMP5;GPC1;TM4SF1;FGFRL1	0.288698	0.335439
cell junction	735	2	0	AGRN;PTPRN	0.338489	0.384148
intracellular membrane-bounded organelle	822	2	0	HPSE;CLU	0.390173	0.432737
endoplasmic reticulum	1403	3	0	CLU;UCHL1;GABARAPL1	0.403792	0.443808
nucleoplasm	2888	5	0	HPSE;SOX2;RAI14;UCHL1;SOX13	0.517064	0.543809
integral component of membrane	7269	10	0	ECE1;FLNB;TM4SF1;PTPRN;CX3CL1;AGRN;VAMP5;NPTXR;CLIC5;FGFRL1	0.795603	0.802178
nucleus	6977	9	0	IL33;CLU;LAMA5;SOX2;TMSB4X;SOX13;HPSE;RAI14;CLIC5	0.848895	0.848895

## Sheet: cluster6_cellular_component_enr
Name	# of Entities	Overlap	Percent Overlap	Overlapping Entities	p-value	FDR
nucleosome	125	4	3	HIST2H3C;HIST1H2BM;HIST1H4B;HIST4H4	2.53969e-06	0.000167619
nuclear chromosome	59	2	3	HIST1H4B;HIST4H4	0.00099202	0.0327366
nuclear chromosome, telomeric region	141	2	1	HIST1H4B;HIST4H4	0.0055064	0.0834094
extracellular exosome	2988	7	0	CST6;HIST4H4;HIST2H3C;HIST1H2BM;HIST1H4B;GJA1;EFHD1	0.0058083	0.0834094
extracellular region	2297	6	0	HIST4H4;HIST2H3C;HIST1H4B;IGFBP4;APLN;CCDC80	0.00682074	0.0834094
integral component of plasma membrane	1669	5	0	PTPRN2;GJA1;GLRA2;ABCG1;SLC16A13	0.00819298	0.0834094
Golgi membrane	617	3	0	ABCG1;SLC16A13;GJA1	0.0120734	0.0834094
Golgi apparatus	1272	4	0	CHAC1;GJA1;ABCG1;SLC16A13	0.0160458	0.0834094
cell junction	735	3	0	GJA1;GLRA2;PTPRN2	0.0192636	0.0834094
nucleoplasm	2888	6	0	RHPN2;HIST4H4;HIST2H3C;HIST1H2BM;HIST1H4B;ABCG1	0.0202205	0.0834094
mitochondrion	1874	4	0	RGS2;GJA1;EFHD1;ABCG1	0.0558846	0.141861
synapse	517	2	0	GLRA2;PTPRN2	0.0624454	0.152644
endosome	572	2	0	ABCG1;GJA1	0.0745293	0.172485
protein complex	609	2	0	HIST1H4B;HIST4H4	0.0830583	0.173575
perinuclear region of cytoplasm	745	2	0	RHPN2;APLN	0.116776	0.208303
intracellular membrane-bounded organelle	822	2	0	RHPN2;ABCG1	0.137239	0.220921
endoplasmic reticulum membrane	927	2	0	GJA1;ABCG1	0.16637	0.247613
membrane	7116	8	0	HIST4H4;GJA1;GLRA2;SLC16A13;PTPRN2;RGS2;HIST1H4B;ABCG1	0.172579	0.247613
cytosol	3691	4	0	RHPN2;GJA1;RGS2;CHAC1	0.33523	0.398586
intracellular	1526	2	0	CHAC1;IGFBP4	0.344222	0.398586
extracellular space	1752	2	0	IGFBP4;APLN	0.410576	0.459413
cytoplasm	7242	6	0	RHPN2;GJA1;PTPRN2;RGS2;HIST1H2BM;CHAC1	0.537941	0.572647
nucleus	6977	5	0	HIST4H4;HIST2H3C;RGS2;HIST1H2BM;HIST1H4B	0.69308	0.714739
plasma membrane	5777	4	0	GJA1;GLRA2;RGS2;ABCG1	0.710675	0.721608
integral component of membrane	7269	5	0	GJA1;GLRA2;SLC16A13;PTPRN2;ABCG1	0.732863	0.732863

## Sheet: cluster7_cellular_component_enr
Name	# of Entities	Overlap	Percent Overlap	Overlapping Entities	p-value	FDR
membrane	7116	24	0	AREG;ABCA1;CD9;CDH6;COL6A2;GPC4;SLC29A1;EPS8;ICAM1;KIFC3;PRKAR2B;PCSK5;SLC5A3;SLC30A4;AP1S2;B3GALNT1;CHST10;SPRY2;CIB2;TSPAN13;AIG1;CCDC109B;UGT1A6;TMEM57	0.000296426	0.0270307
neuron projection terminus	19	2	10	TMEM57;FSTL3	0.000535262	0.0270307
Golgi apparatus	1272	8	0	PCSK5;ABCA1;AP1S2;B3GALNT1;CHST10;KIFC3;MDFIC;FSTL3	0.00174982	0.0485757
stereocilium	38	2	5	EPS8;CIB2	0.00215319	0.0485757
clathrin-coated endocytic vesicle membrane	42	2	4	CD9;AP1S2	0.00262509	0.0485757
extracellular space	1752	9	0	AREG;PCSK5;CD9;FSTL1;COL6A2;GPC4;VWA1;ICAM1;FSTL3	0.00350866	0.0485757
external side of plasma membrane	356	4	1	ABCA1;CD9;GPC4;ICAM1	0.00383117	0.0485757
extracellular vesicle	51	2	3	CD9;COL6A2	0.00384758	0.0485757
integral component of plasma membrane	1669	8	0	ABCA1;CD9;CDH6;SLC5A3;GPC4;SLC29A1;TSPAN13;ICAM1	0.00910419	0.083593
ruffle membrane	88	2	2	EPS8;SPRY2	0.011075	0.0932148
Golgi lumen	97	2	2	PCSK5;GPC4	0.0133335	0.0935186
membrane raft	280	3	1	PRKAR2B;ABCA1;ICAM1	0.0140638	0.0935186
extracellular exosome	2988	11	0	PRKAR2B;UGT1A6;CD9;CDH6;FSTL1;COL6A2;GPC4;EPS8;VWA1;ICAM1;KIFC3	0.0148148	0.0935186
secretory granule	123	2	1	PCSK5;FSTL3	0.0208625	0.1041
sarcolemma	129	2	1	COL6A2;CIB2	0.0228009	0.1041
cytoplasmic vesicle membrane	135	2	1	KIFC3;AP1S2	0.024811	0.1041
Golgi membrane	617	4	0	AREG;CHST10;AP1S2;B3GALNT1	0.0248509	0.1041
proteinaceous extracellular matrix	356	3	0	COL6A2;VWA1;GPC4	0.026373	0.1041
cytoplasmic vesicle	656	4	0	KIFC3;SLC30A4;STARD4;AP1S2	0.0302198	0.107063
dendritic spine	152	2	1	PRKAR2B;RGS10	0.0308808	0.107063
cell projection	675	4	0	CIB2;SPRY2;TMEM57;EPS8	0.0330677	0.107063
cell cortex	160	2	1	RAI14;EPS8	0.0339209	0.107063
cell surface	718	4	0	AREG;ABCA1;CD9;ICAM1	0.0400828	0.11907
extracellular region	2297	8	0	PCSK5;CD9;NXPH3;FSTL1;COL6A2;GPC4;VWA1;FSTL3	0.0507202	0.134916
endoplasmic reticulum lumen	203	2	0	COL6A2;RCN1	0.0520962	0.134916
intracellular membrane-bounded organelle	822	4	0	ABCA1;UGT1A6;AP1S2;POLK	0.0603417	0.148647
mitochondrial inner membrane	525	3	0	CCDC109B;PRKAR2B;UGT1A6	0.0689311	0.161908
lysosomal membrane	278	2	0	AP1S2;SLC30A4	0.0899784	0.19272
apical plasma membrane	348	2	0	CD9;SLC29A1	0.130592	0.22741
microtubule	369	2	0	KIFC3;SPRY2	0.143503	0.233771
focal adhesion	425	2	0	CD9;ICAM1	0.179126	0.270539
neuron projection	439	2	0	TMEM57;EPS8	0.188248	0.279603
centrosome	469	2	0	PRKAR2B;KIFC3	0.208009	0.304476
integral component of membrane	7269	16	0	AREG;ABCA1;CD9;CDH6;SLC29A1;ICAM1;PCSK5;SLC5A3;SLC30A4;B3GALNT1;CHST10;TSPAN13;AIG1;CCDC109B;UGT1A6;TMEM57	0.213088	0.307456
plasma membrane	5777	13	0	ABCA1;CIB2;CD9;CDH6;GPC4;SLC29A1;EPS8;TSPAN13;ICAM1;PRKAR2B;RGS10;SLC5A3;SPRY2	0.226951	0.318361
endoplasmic reticulum membrane	927	3	0	AREG;ABCA1;UGT1A6	0.234707	0.324732
synapse	517	2	0	TMEM57;EPS8	0.240062	0.327652
neuronal cell body	543	2	0	PRKAR2B;RGS10	0.257556	0.334228
nucleus	6977	15	0	AREG;CEBPD;GPC4;HLX;NFATC4;RGS10;SOX4;ANKRD37;SPRY2;FSTL3;RAI14;NUPR1;MDFIC;POLK;TMEM57	0.258117	0.334228
protein complex	609	2	0	COL6A2;UGT1A6	0.302037	0.376614
cytosol	3691	8	0	CIB2;STARD4;NFATC4;PRKAR2B;RTKN;RGS10;AP1S2;SPRY2	0.348196	0.411653
cytoskeleton	1160	3	0	KIFC3;RAI14;SPRY2	0.350516	0.411653
cell junction	735	2	0	KIFC3;EPS8	0.385555	0.43754
perinuclear region of cytoplasm	745	2	0	PRKAR2B;ABCA1	0.392033	0.439948
cytoplasm	7242	14	0	AREG;EPS8;KIFC3;NFATC4;PRKAR2B;RGS10;SOX4;ANKRD37;SLC30A4;SPRY2;CIB2;RAI14;NUPR1;MDFIC	0.438735	0.481162
mitochondrion	1874	4	0	CCDC109B;SOX4;RAI14;STARD4	0.44305	0.481162
endoplasmic reticulum	1403	3	0	UGT1A6;RCN1;STARD4	0.470277	0.505298
nucleoplasm	2888	5	0	SOX4;RAI14;MDFIC;FSTL3;POLK	0.612043	0.630779
intracellular	1526	2	0	AREG;RTKN	0.772936	0.780666

## Sheet: cluster8_cellular_component_enr
Name	# of Entities	Overlap	Percent Overlap	Overlapping Entities	p-value	FDR
extracellular exosome	2988	28	0	APP;ALDH1L1;ANO1;ENPP3;UGT1A6;PLAT;ANG;PODXL;RNASE4;NID2;C2;CORO1A;CD55;COTL1;SEC14L2;EFNA1;EPS8;SPTBN4;FBLN1;GAS6;GGT1;JUP;CLMP;MEST;MGST3;MARCKS;MYO1E;NCAM1	6.1549e-06	0.00115097
growth cone	164	6	3	APP;PCDH9;EPS8;NCAM1;ANG;MARCKS	4.6313e-05	0.00425289
apical plasma membrane	348	8	2	CD55;PRKAB2;STC1;ANO1;CLDN4;JAG1;LMO7;PODXL	6.82281e-05	0.00425289
cell-cell junction	200	6	2	APP;JUP;MYO1E;NCAM1;CORO1A;SH3KBP1	0.000138431	0.00647163
membrane	7116	44	0	APP;RSAD2;ACVR2B;JAG1;C2;GNG8;CD55;CLDN4;EMB;EFNA1;EPOR;EPS8;GGT1;SLC2A12;JUP;MEST;MGST3;NPR2;NCAM1;ENPP3;PGF;PIGA;SNX33;RAP1GAP;SCARA5;TRPC1;KCNAB1;AP1S2;TPST1;IFITM1;LPAR6;RHOBTB1;CERS1;PLA2G16;CORO1A;TSPAN17;DHH;SH3KBP1;ANO1;UGT1A6;PLEKHA4;SPTBN4;HSD3B7;CLMP	0.000284997	0.0106589
extracellular space	1752	17	0	APP;CERS1;PGF;PCSK4;PLAT;ANG;PODXL;C2;CBR3;ADAMTS9;STC1;VGF;TNFAIP6;FBLN1;GAS6;GGT1;DHH	0.000416966	0.0129954
protein complex	609	9	1	MEF2C;ALDH1L1;ACVR2B;UGT1A6;TRPC1;HDAC5;S100A1;MYO1E;CORO1A	0.000646739	0.0168255
integral component of plasma membrane	1669	16	0	APP;PCDH9;ENPP3;ACVR2B;JAG1;PODXL;CD55;SCARA5;CLDN4;TRPC1;EMB;TSPAN17;EFNA1;EPOR;GGT1;SLC2A12	0.000719809	0.0168255
extracellular region	2297	19	0	APP;ENPP3;PGF;JAG1;PLAT;ANG;RNASE4;NID2;C2;CD55;STC1;VGF;EFNA1;EPOR;TLL1;FBLN1;GAS6;DHH;KAZALD1	0.00129896	0.0269895
adherens junction	58	3	5	MYO1E;JAG1;SPTBN4	0.00154443	0.0288808
cell surface	718	9	1	APP;ENPP3;PLAT;NID2;CLMP;ADAMTS9;CD55;SCARA5;NCAM1	0.00203014	0.0345124
apicolateral plasma membrane	19	2	10	CLDN4;JUP	0.00249568	0.038891
cytoplasmic vesicle	656	8	1	APP;SH3KBP1;SNX33;ANG;AP1S2;VGF;MYO1E;CORO1A	0.00425668	0.0568571
axon	396	6	1	APP;KCNAB1;RAP1GAP;NCAM1;CORO1A;SPTBN4	0.0047061	0.0579592
intracellular membrane-bounded organelle	822	9	1	APP;CERS1;UGT1A6;PODXL;AP1S2;HSD3B7;MEF2C;MGST3;VGF	0.00495907	0.0579592
cytosol	3691	24	0	APP;ALDH1L1;MSRB2;PLA2G16;CORO1A;CBR3;SEC14L2;ANKRD28;EPOR;JUP;EEF2K;SH3KBP1;MARCKS;PRKAB2;SNX33;S100A1;RAP1GAP;TRPC1;SPTBN4;KCNAB1;NDRG4;AP1S2;HDAC5;RHOBTB1	0.00714032	0.0751227
PML body	106	3	2	RB1;SPTBN4;HIPK2	0.00843624	0.0751227
ubiquitin ligase complex	106	3	2	FBXO21;TSPAN17;LMO7	0.00843624	0.0751227
Golgi membrane	617	7	1	CD55;CERS1;ANKRD28;AP1S2;TPST1;RAP1GAP;NCAM1	0.0107823	0.0916493
apical part of cell	123	3	2	APP;JAG1;PLAT	0.0126186	0.0973256
extracellular matrix	235	4	1	ADAMTS9;NID2;PLAT;FBLN1	0.0138411	0.0973256
nuclear body	47	2	4	HDAC5;HIPK2	0.0146939	0.0973256
cytoplasmic vesicle membrane	135	3	2	AP1S2;SH3KBP1;SNX33	0.0161699	0.097541
receptor complex	141	3	2	TRPC1;APP;ACVR2B	0.018135	0.100698
actin cytoskeleton	256	4	1	JUP;MYO1E;CORO1A;MARCKS	0.0183673	0.100698
platelet alpha granule lumen	55	2	3	APP;GAS6	0.0197817	0.100698
neuronal cell body	543	6	1	KCNAB1;ANG;VGF;RAP1GAP;NCAM1;SPTBN4	0.0200795	0.100698
lateral plasma membrane	56	2	3	CLDN4;JUP	0.0204627	0.100698
cell-cell adherens junction	57	2	3	LMO7;JUP	0.0211534	0.101428
membrane raft	280	4	1	TRPC1;APP;CD55;PODXL	0.0245542	0.111991
cell junction	735	7	0	JUP;CLMP;CLDN4;SH3KBP1;EMB;MYO1E;EPS8	0.0255473	0.113746
anchored component of membrane	163	3	1	CD55;EFNA1;NCAM1	0.026432	0.114634
clathrin-coated pit	65	2	3	APP;AP1S2	0.0270185	0.114634
endoplasmic reticulum membrane	927	8	0	CERS1;RSAD2;UGT1A6;PIGA;NDRG4;HSD3B7;MEST;MGST3	0.0291832	0.114634
neuron projection	439	5	1	APP;SH3KBP1;VGF;S100A1;EPS8	0.0294002	0.114634
plasma membrane	5777	31	0	APP;ACVR2B;JAG1;CORO1A;GNG8;CD55;CLDN4;EMB;EFNA1;EPOR;EPS8;GGT1;SLC2A12;JUP;DHH;SH3KBP1;MARCKS;NPR2;NCAM1;ANO1;PCDH9;PODXL;RNPEPL1;SCARA5;TRPC1;SPTBN4;KCNAB1;IFITM1;CLMP;LPAR6;RHOBTB1	0.0312638	0.114634
brush border	83	2	2	MYO1E;EPS8	0.0422526	0.12002
trans-Golgi network membrane	85	2	2	APP;AP1S2	0.044105	0.121475
endoplasmic reticulum	1403	10	0	CERS1;RSAD2;UGT1A6;PIGA;HSD3B7;PLA2G16;ADAMTS9;PHTF2;MEST;MGST3	0.0481318	0.122703
external side of plasma membrane	356	4	1	CD55;ANO1;EPOR;NCAM1	0.0516896	0.123922
proteinaceous extracellular matrix	356	4	1	ADAMTS9;KAZALD1;NID2;FBLN1	0.0516896	0.123922
synapse	517	5	0	APP;PLAT;SH3KBP1;EMB;EPS8	0.0529193	0.125265
cytoplasm	7242	36	0	APP;ACVR2B;CBR3;EPOR;EPS8;GAS6;ING1;JUP;MEF2C;LMO7;JAZF1;MYO1E;NCAM1;PRKAB2;PLAT;SNX33;PODXL;S100A1;STC1;TRPC1;KCNAB1;BHLHE40;HDAC5;ALDH1L1;PLA2G16;CORO1A;COTL1;SEC14L2;HIPK2;EEF2K;SH3KBP1;ANO1;RNPEPL1;PLEKHA4;SPTBN4;NDRG4	0.0557485	0.127604
nuclear speck	222	3	1	MEF2C;ZCCHC18;ZCCHC12	0.0570282	0.127604
transport vesicle	104	2	1	CD55;VGF	0.0631099	0.13565
basement membrane	109	2	1	NID2;FBLN1	0.0684993	0.142326
focal adhesion	425	4	0	SH3KBP1;LMO7;MARCKS;JUP	0.0863233	0.166852
Z disc	132	2	1	S100A1;JUP	0.0950593	0.173628
bicellular tight junction	134	2	1	CLDN4;CLMP	0.0974917	0.173628
endomembrane system	135	2	1	SLC2A12;TBC1D9	0.0987146	0.174148
dendritic spine	152	2	1	APP;MARCKS	0.120131	0.202382
cell cortex	160	2	1	EPS8;MARCKS	0.130576	0.214882
vesicle	167	2	1	GGT1;EPS8	0.139882	0.221678
lamellipodium	180	2	1	CORO1A;PODXL	0.157527	0.23566
basolateral plasma membrane	221	2	0	TRPC1;NDRG4	0.215379	0.291854
Golgi apparatus	1272	7	0	APP;RSAD2;AP1S2;TPST1;BHLHE40;RAP1GAP;HDAC5	0.232311	0.305931
postsynaptic density	243	2	0	EEF2K;EPS8	0.247216	0.317311
integral component of membrane	7269	32	0	APP;ACVR2B;JAG1;CD55;CLDN4;EMB;EPOR;GGT1;SLC2A12;MEST;MGST3;NPR2;NCAM1;PCDH9;ENPP3;PIGA;SCARA5;TRPC1;KCNAB1;TPST1;IFITM1;LPAR6;CERS1;PLA2G16;SEC14L2;TSPAN17;ANO1;UGT1A6;PCSK4;PHTF2;HSD3B7;CLMP	0.24774	0.317311
early endosome	253	2	0	RAP1GAP;CORO1A	0.261759	0.328517
transcription factor complex	286	2	0	HIVEP2;RB1	0.309709	0.378533
perinuclear region of cytoplasm	745	4	0	APP;ENPP3;SLC2A12;PLA2G16	0.335629	0.397231
cytoskeleton	1160	5	0	JUP;CORO1A;COTL1;SH3KBP1;MYO1E	0.48113	0.535543
mitochondrial inner membrane	525	2	0	RSAD2;UGT1A6	0.61413	0.662029
endosome	572	2	0	APP;SNX33	0.660816	0.702117
nucleoplasm	2888	10	0	PRKAB2;FAM63B;RB1;CBR3;ANKRD28;HIVEP2;ING1;HIPK2;MEF2C;HDAC5	0.711894	0.747888
nucleolus	945	3	0	ANG;BHLHE40;JAZF1	0.722989	0.751772
intracellular	1526	5	0	COTL1;SEC14L2;TBC1D9;GAS6;RHOBTB1	0.723631	0.751772
mitochondrion	1874	4	0	ALDH1L1;RSAD2;MSRB2;NDRG4	0.943065	0.946617
nucleus	6977	21	0	ANG;HIVEP2;ING1;JUP;MEF2C;ZCCHC12;LMO7;JAZF1;S100A1;RB1;STC1;DYRK3;BHLHE40;KLF7;HDAC5;CORO1A;COTL1;SEC14L2;ANKRD28;HIPK2;PHTF2	0.946617	0.946617
